# Supplementary material for: Area from image analyses accurately estimates dry‐weight biomass of juvenile tissue from the moss Ceratodon purpureus
Source: Appl Plant Sci. 2021 Apr 30;9(4):e11418. doi: 10.1002/aps3.11418 (PMC8085951; doi:10.1002/aps3.11418)
Supplement: Supplementary file 1 — APPENDIX S1. Data for area and biomass statistical analyses and scatterplot where replicates within an isolate, inoculum size, and week were averaged. [file APS3-9-e11418-s002.xlsx]

## Sheet: Table_S1
Burtscher et al.—Applications in Plant Sciences 2021 9(4)—Data Supplement S1
DOI 10.1002/aps3.11418
Appendix S1. Data for area and biomass statistical analyses and scatterplot where replicates within an isolate, inoculum size, and week were averaged.
Inoculum_Size	Individual	Sex	Area	Biomass	Week
Large	Alsk_F	Female	19.0173	1.08333	1
Small	Alsk_F	Female	14.6148	0.43	1
Large	Alsk_M	Male	13.3683	0.883333	1
Small	Alsk_M	Male	11.1123	0.285714	1
Large	Chile_F	Female	24.828	0.454545	1
Small	Chile_F	Female	29.3631	0.75	1
Large	Chile_M	Male	16.0192	1.3	1
Small	Chile_M	Male	14.9356	0.31875	1
Large	Dur_F	Female	26.5284	1.11667	1
Small	Dur_F	Female	26.4646	0.4375	1
Large	Dur_M	Male	16.6299	0.983333	1
Small	Dur_M	Male	13.2342	0.2625	1
Large	Ecud_F	Female	29.4252	1.2375	1
Small	Ecud_F	Female	23.6141	0.435714	1
Large	Ecud_M	Male	16.1819	0.7875	1
Small	Ecud_M	Male	17.8341	0.35	1
Large	Ren_F	Female	36.7479	1.35	1
Small	Ren_F	Female	44.8309	0.571429	1
Large	Ren_M	Male	37.2614	1.8	1
Small	Ren_M	Male	31.5097	0.528571	1
Large	Alsk_F	Female	147.397	3.8	2
Small	Alsk_F	Female	123.954	2.575	2
Large	Alsk_M	Male	85.0471	2.7	2
Small	Alsk_M	Male	98.1826	2.13	2
Large	Chile_F	Female	137.996	3.75	2
Small	Chile_F	Female	140.885	3.06	2
Large	Chile_M	Male	59.759	3.13333	2
Small	Chile_M	Male	97.6384	2.16	2
Large	Dur_F	Female	133.765	4.5	2
Small	Dur_F	Female	164.426	4.06	2
Large	Dur_M	Male	37.6473	1.85	2
Small	Dur_M	Male	46.9895	1.41	2
Large	Ecud_F	Female	211.961	5.18333	2
Small	Ecud_F	Female	232.796	4.95	2
Large	Ecud_M	Male	92.1378	3.35	2
Small	Ecud_M	Male	125.375	2.55	2
Large	Ren_F	Female	247.011	7.25	2
Small	Ren_F	Female	246.385	5.23	2
Large	Ren_M	Male	161.952	5.76667	2
Small	Ren_M	Male	167.567	3.75	2
Large	Alsk_F	Female	333.142	10.05	3
Small	Alsk_F	Female	329.404	8.23333	3
Large	Alsk_M	Male	243.121	8.05	3
Small	Alsk_M	Male	261.566	6.88333	3
Large	Chile_F	Female	306.598	9.925	3
Small	Chile_F	Female	316.524	8.34	3
Large	Chile_M	Male	107.337	6.95	3
Small	Chile_M	Male	226.411	6.8	3
Large	Dur_F	Female	284.873	11.85	3
Small	Dur_F	Female	292.629	10.4375	3
Large	Dur_M	Male	97.9469	5.15	3
Small	Dur_M	Male	104.207	3.66	3
Large	Ecud_F	Female	432.612	12.35	3
Small	Ecud_F	Female	391.636	9.55833	3
Large	Ecud_M	Male	190.931	7.375	3
Small	Ecud_M	Male	204.061	7.025	3
Large	Ren_F	Female	430.661	14.7	3
Small	Ren_F	Female	417.655	12.75	3
Large	Ren_M	Male	274.089	10.525	3
Small	Ren_M	Male	295.909	10.4	3
